# Supplementary material for: New record and diet of the endangered Mau Son Spiny Frog (Quasipaaacanthophora Dubois and Ohler, 2009) in Vietnam
Source: Biodivers Data J. 2025 Apr 29;13:e154204. doi: 10.3897/BDJ.13.e154204 (PMC12056512; doi:10.3897/BDJ.13.e154204)
Supplement: XML Treatment for Quasipaa acanthophora [file BDJ.13.e154204-treatment1.xml]

<!DOCTYPE tp:taxon-treatment
  PUBLIC "-//TaxonX//DTD Taxonomic Treatment Publishing DTD v0 20100105//EN" "tax-treatment-NSO.dtd">
<tp:taxon-treatment xmlns:tp="http://www.plazi.org/taxpub"><tp:treatment-meta><mixed-citation publication-type="journal"><person-group><name><surname>Nguyen</surname><given-names>Vien Hong Thi</given-names></name><name><surname>Pham</surname><given-names>Anh Van</given-names></name><name><surname>Nguyen</surname><given-names>Truong Quang</given-names></name><name><surname>Tran</surname><given-names>Tung Thanh</given-names></name><name><surname>Ziegler</surname><given-names>Thomas</given-names></name><name><surname>Pham</surname><given-names>Cuong The</given-names></name></person-group><article-title>New record and diet of the endangered Mau Son Spiny Frog (<italic><tp:taxon-name><tp:taxon-name-part taxon-name-part-type="genus" reg="Quasipaa">Quasipaa</tp:taxon-name-part><tp:taxon-name-part taxon-name-part-type="species" reg="acanthophora">acanthophora</tp:taxon-name-part></tp:taxon-name></italic> Dubois and Ohler, 2009) in Vietnam</article-title><source>Biodivers Data J</source><day>29</day><month>04</month><year>2025</year><volume>13</volume><pub-id pub-id-type="doi">10.3897/BDJ.13.e154204</pub-id></mixed-citation></tp:treatment-meta><tp:nomenclature><tp:taxon-name>
            <object-id xmlns:xlink="http://www.w3.org/1999/xlink" content-type="arpha" xlink:type="simple">DF5A094D-0E97-5133-9E7A-344D5D7913B2</object-id>
            <tp:taxon-name-part taxon-name-part-type="genus">Quasipaa</tp:taxon-name-part>
            <tp:taxon-name-part taxon-name-part-type="species">acanthophora</tp:taxon-name-part>
          </tp:taxon-name><tp:taxon-authority>Dubois and Ohler, 2009</tp:taxon-authority></tp:nomenclature><tp:treatment-sec sec-type="materials"><title>Materials</title><list list-type="alpha-lower" list-content="occurrences"><list-item><p><bold>Type status:</bold> <named-content xmlns:xlink="http://www.w3.org/1999/xlink" content-type="dwc:typeStatus" xlink:type="simple">Other material</named-content>. <bold>Occurrence:</bold> catalogNumber: <named-content xmlns:xlink="http://www.w3.org/1999/xlink" content-type="dwc:catalogNumber" xlink:type="simple">IEBR A.6385</named-content>; individualCount: <named-content xmlns:xlink="http://www.w3.org/1999/xlink" content-type="dwc:individualCount" xlink:type="simple">1</named-content>; sex: <named-content xmlns:xlink="http://www.w3.org/1999/xlink" content-type="dwc:sex" xlink:type="simple">male</named-content>; lifeStage: <named-content xmlns:xlink="http://www.w3.org/1999/xlink" content-type="dwc:lifeStage" xlink:type="simple">adult</named-content>; occurrenceID: <named-content xmlns:xlink="http://www.w3.org/1999/xlink" content-type="dwc:occurrenceID" xlink:type="simple">9786FF3A-6233-5445-8488-A95B369871F1</named-content>; <bold>Taxon:</bold> scientificName: <named-content xmlns:xlink="http://www.w3.org/1999/xlink" content-type="dwc:scientificName" xlink:type="simple"><italic><tp:taxon-name><tp:taxon-name-part taxon-name-part-type="genus" reg="Quasipaa">Quasipaa</tp:taxon-name-part><tp:taxon-name-part taxon-name-part-type="species" reg="acanthophora">acanthophora</tp:taxon-name-part></tp:taxon-name></italic></named-content>; class: <named-content xmlns:xlink="http://www.w3.org/1999/xlink" content-type="dwc:class" xlink:type="simple"><tp:taxon-name><tp:taxon-name-part taxon-name-part-type="class">Amphibia</tp:taxon-name-part></tp:taxon-name></named-content>; order: <named-content xmlns:xlink="http://www.w3.org/1999/xlink" content-type="dwc:order" xlink:type="simple"><tp:taxon-name><tp:taxon-name-part taxon-name-part-type="order">Anura</tp:taxon-name-part></tp:taxon-name></named-content>; family: <named-content xmlns:xlink="http://www.w3.org/1999/xlink" content-type="dwc:family" xlink:type="simple"><tp:taxon-name><tp:taxon-name-part taxon-name-part-type="family">Dicroglossidae</tp:taxon-name-part></tp:taxon-name></named-content>; genus: <named-content xmlns:xlink="http://www.w3.org/1999/xlink" content-type="dwc:genus" xlink:type="simple"><tp:taxon-name><tp:taxon-name-part taxon-name-part-type="genus" reg="Quasipaa">Quasipaa</tp:taxon-name-part></tp:taxon-name></named-content>; specificEpithet: <named-content xmlns:xlink="http://www.w3.org/1999/xlink" content-type="dwc:specificEpithet" xlink:type="simple"><tp:taxon-name><tp:taxon-name-part taxon-name-part-type="genus" reg="Quasipaa"/><tp:taxon-name-part taxon-name-part-type="species" reg="acanthophora">acanthophora</tp:taxon-name-part></tp:taxon-name></named-content>; scientificNameAuthorship: <named-content xmlns:xlink="http://www.w3.org/1999/xlink" content-type="dwc:scientificNameAuthorship" xlink:type="simple">Dubois and Ohler, 2009</named-content>; <bold>Location:</bold> country: <named-content xmlns:xlink="http://www.w3.org/1999/xlink" content-type="dwc:country" xlink:type="simple">Vietnam</named-content>; countryCode: <named-content xmlns:xlink="http://www.w3.org/1999/xlink" content-type="dwc:countryCode" xlink:type="simple">VN</named-content>; stateProvince: <named-content xmlns:xlink="http://www.w3.org/1999/xlink" content-type="dwc:stateProvince" xlink:type="simple">Quang Ninh</named-content>; locality: <named-content xmlns:xlink="http://www.w3.org/1999/xlink" content-type="dwc:locality" xlink:type="simple">Dong Son-Ky Thuong Nature Reserve</named-content>; verbatimElevation: <named-content xmlns:xlink="http://www.w3.org/1999/xlink" content-type="dwc:verbatimElevation" xlink:type="simple">537 m</named-content>; verbatimLatitude: <named-content xmlns:xlink="http://www.w3.org/1999/xlink" content-type="dwc:verbatimLatitude" xlink:type="simple">21°7.404'N</named-content>; verbatimLongitude: <named-content xmlns:xlink="http://www.w3.org/1999/xlink" content-type="dwc:verbatimLongitude" xlink:type="simple">107°8.706'E</named-content>; verbatimCoordinateSystem: <named-content xmlns:xlink="http://www.w3.org/1999/xlink" content-type="dwc:verbatimCoordinateSystem" xlink:type="simple">WGS84</named-content>; <bold>Event:</bold> eventDate: <named-content xmlns:xlink="http://www.w3.org/1999/xlink" content-type="dwc:eventDate" xlink:type="simple">16 March 2024</named-content>; eventRemarks: <named-content xmlns:xlink="http://www.w3.org/1999/xlink" content-type="dwc:eventRemarks" xlink:type="simple">collected by Ngo N.H, Do Q.H., and Nguyen N.T.</named-content>; <bold>Record Level:</bold> language: <named-content xmlns:xlink="http://www.w3.org/1999/xlink" content-type="dwc:language" xlink:type="simple">en</named-content>; collectionCode: <named-content xmlns:xlink="http://www.w3.org/1999/xlink" content-type="dwc:collectionCode" xlink:type="simple">Amphibians</named-content>; basisOfRecord: <named-content xmlns:xlink="http://www.w3.org/1999/xlink" content-type="dwc:basisOfRecord" xlink:type="simple">PreservedSpecimen</named-content></p></list-item><list-item><p><bold>Type status:</bold> <named-content xmlns:xlink="http://www.w3.org/1999/xlink" content-type="dwc:typeStatus" xlink:type="simple">Other material</named-content>. <bold>Occurrence:</bold> catalogNumber: <named-content xmlns:xlink="http://www.w3.org/1999/xlink" content-type="dwc:catalogNumber" xlink:type="simple">IEBR A.6386</named-content>; individualCount: <named-content xmlns:xlink="http://www.w3.org/1999/xlink" content-type="dwc:individualCount" xlink:type="simple">1</named-content>; sex: <named-content xmlns:xlink="http://www.w3.org/1999/xlink" content-type="dwc:sex" xlink:type="simple">female</named-content>; lifeStage: <named-content xmlns:xlink="http://www.w3.org/1999/xlink" content-type="dwc:lifeStage" xlink:type="simple">adult</named-content>; occurrenceID: <named-content xmlns:xlink="http://www.w3.org/1999/xlink" content-type="dwc:occurrenceID" xlink:type="simple">404F9789-AD42-59AA-8123-569FB9D50308</named-content>; <bold>Taxon:</bold> scientificName: <named-content xmlns:xlink="http://www.w3.org/1999/xlink" content-type="dwc:scientificName" xlink:type="simple"><italic><tp:taxon-name><tp:taxon-name-part taxon-name-part-type="genus" reg="Quasipaa">Quasipaa</tp:taxon-name-part><tp:taxon-name-part taxon-name-part-type="species" reg="acanthophora">acanthophora</tp:taxon-name-part></tp:taxon-name></italic></named-content>; class: <named-content xmlns:xlink="http://www.w3.org/1999/xlink" content-type="dwc:class" xlink:type="simple"><tp:taxon-name><tp:taxon-name-part taxon-name-part-type="class">Amphibia</tp:taxon-name-part></tp:taxon-name></named-content>; order: <named-content xmlns:xlink="http://www.w3.org/1999/xlink" content-type="dwc:order" xlink:type="simple"><tp:taxon-name><tp:taxon-name-part taxon-name-part-type="order">Anura</tp:taxon-name-part></tp:taxon-name></named-content>; family: <named-content xmlns:xlink="http://www.w3.org/1999/xlink" content-type="dwc:family" xlink:type="simple"><tp:taxon-name><tp:taxon-name-part taxon-name-part-type="family">Dicroglossidae</tp:taxon-name-part></tp:taxon-name></named-content>; genus: <named-content xmlns:xlink="http://www.w3.org/1999/xlink" content-type="dwc:genus" xlink:type="simple"><tp:taxon-name><tp:taxon-name-part taxon-name-part-type="genus" reg="Quasipaa">Quasipaa</tp:taxon-name-part></tp:taxon-name></named-content>; specificEpithet: <named-content xmlns:xlink="http://www.w3.org/1999/xlink" content-type="dwc:specificEpithet" xlink:type="simple"><tp:taxon-name><tp:taxon-name-part taxon-name-part-type="genus" reg="Quasipaa"/><tp:taxon-name-part taxon-name-part-type="species" reg="acanthophora">acanthophora</tp:taxon-name-part></tp:taxon-name></named-content>; scientificNameAuthorship: <named-content xmlns:xlink="http://www.w3.org/1999/xlink" content-type="dwc:scientificNameAuthorship" xlink:type="simple">Dubois and Ohler, 2009</named-content>; <bold>Location:</bold> country: <named-content xmlns:xlink="http://www.w3.org/1999/xlink" content-type="dwc:country" xlink:type="simple">Vietnam</named-content>; countryCode: <named-content xmlns:xlink="http://www.w3.org/1999/xlink" content-type="dwc:countryCode" xlink:type="simple">VN</named-content>; stateProvince: <named-content xmlns:xlink="http://www.w3.org/1999/xlink" content-type="dwc:stateProvince" xlink:type="simple">Quang Ninh</named-content>; locality: <named-content xmlns:xlink="http://www.w3.org/1999/xlink" content-type="dwc:locality" xlink:type="simple">Dong Son-Ky Thuong Nature Reserve</named-content>; verbatimElevation: <named-content xmlns:xlink="http://www.w3.org/1999/xlink" content-type="dwc:verbatimElevation" xlink:type="simple">640 m</named-content>; verbatimLatitude: <named-content xmlns:xlink="http://www.w3.org/1999/xlink" content-type="dwc:verbatimLatitude" xlink:type="simple">21°7.410'N</named-content>; verbatimLongitude: <named-content xmlns:xlink="http://www.w3.org/1999/xlink" content-type="dwc:verbatimLongitude" xlink:type="simple">107°8.706'E</named-content>; verbatimCoordinateSystem: <named-content xmlns:xlink="http://www.w3.org/1999/xlink" content-type="dwc:verbatimCoordinateSystem" xlink:type="simple">WGS84</named-content>; <bold>Event:</bold> eventDate: <named-content xmlns:xlink="http://www.w3.org/1999/xlink" content-type="dwc:eventDate" xlink:type="simple">16 March 2024</named-content>; eventRemarks: <named-content xmlns:xlink="http://www.w3.org/1999/xlink" content-type="dwc:eventRemarks" xlink:type="simple">collected by Ngo N.H, Do Q.H., and Nguyen N.T.</named-content>; <bold>Record Level:</bold> language: <named-content xmlns:xlink="http://www.w3.org/1999/xlink" content-type="dwc:language" xlink:type="simple">en</named-content>; collectionCode: <named-content xmlns:xlink="http://www.w3.org/1999/xlink" content-type="dwc:collectionCode" xlink:type="simple">Amphibians</named-content>; basisOfRecord: <named-content xmlns:xlink="http://www.w3.org/1999/xlink" content-type="dwc:basisOfRecord" xlink:type="simple">PreservedSpecimen</named-content></p></list-item></list></tp:treatment-sec><tp:treatment-sec sec-type="Description"><title>Description</title><p>Two sequences (GenBank accession numbers <ext-link xmlns:xlink="http://www.w3.org/1999/xlink" ext-link-type="uri" xlink:href="https://www.ncbi.nlm.nih.gov/nuccore/PV541279" xlink:type="simple">PV541279</ext-link> and <ext-link xmlns:xlink="http://www.w3.org/1999/xlink" ext-link-type="uri" xlink:href="https://www.ncbi.nlm.nih.gov/nuccore/PV541280" xlink:type="simple">PV541280</ext-link>) of <italic><tp:taxon-name><tp:taxon-name-part taxon-name-part-type="genus" reg="Quasipaa">Quasipaa</tp:taxon-name-part></tp:taxon-name></italic> specimens from Quang Ninh Province were similar (99.2% and 99.5%, respectively) to the available sequence of <italic><tp:taxon-name><tp:taxon-name-part taxon-name-part-type="genus" reg="Quasipaa">Q.</tp:taxon-name-part><tp:taxon-name-part taxon-name-part-type="species" reg="acanthophora">acanthophora</tp:taxon-name-part></tp:taxon-name></italic> (accession number <ext-link xmlns:xlink="http://www.w3.org/1999/xlink" ext-link-type="uri" xlink:href="https://www.ncbi.nlm.nih.gov/nuccore/OP326694" xlink:type="simple">OP326694</ext-link> from type locality, Mau Son Mountain, Lang Son Province) in GenBank.</p><p>Morphological characters of the specimens from Bac Giang, Lang Son and Quang Ninh Provinces agreed well with the descriptions of <xref ref-type="bibr" rid="B12701595">Dubois and Ohler (2009)</xref> and <xref ref-type="bibr" rid="B12701734">Pham et al. (2020)</xref>: Size large, SVL 83.32–123.40 mm (103.41 ± 11.46 mm, n = 10), MW 31.10–45.50 mm (38.99 ± 4.17 mm, n = 10) and body mass (BM): 51.90–152.40 g, 110.52 ± 35.97 g, n = 10) in males; SVL 70.5–109.00 mm; 88.29 ± 12.97 mm, n = 17), MW 27.90–43.70 mm (35.09 ± 4.79 mm, n = 17) and body mass (BM 32.40–140.00 g, 73.39 ± 37.44 g, n = 17) in females; and SVL 42.3–69.93 mm (53.40 ± 9.08 mm, n = 11), MW 17.3–29.0 mm (21.51 ± 3.79 mm, n = 11) and body mass (BM): 5.3–31.3 g, 13.23 ± 8.46 g, n = 11) in subadults. There were strong positive correlations between the morphological measurements (SVL and MW: r = 0.981, p &lt; 0.001; SVL and BM: r = 0.940; p &lt; 0.001; MW and BM: r = 0.936, p &lt; 0.001) (Fig. <xref ref-type="fig" rid="F12701583">1</xref>).</p><p>Morphological characteristics of two individuals collected from Dong Son–Ky Thuong Nature Reserve, Quang Ninh Province for taxonomic identification: A large frog, habitus robust with enlarged head (HL 37.4 mm, HW 39.8 mm in male and HL 38.4 mm, HW 42.8 mm in female); snout round anteriorly in dorsal view, projecting beyond lower jaw; rostral length greater than eye diameter (RL 12.3 mm, ED 11.5 mm in male and RL 12.9 mm, ED 12.7 mm in female); nostrils oval, closer to eye than to the tip of snout (NS 6.9 mm, EN 5.7 mm in male and NS 6.7 mm, EN 6.3 mm in female); internarial distance wider than interorbital distance and upper eyelid width (IND 9.3 mm, IOD 7.5 mm, UEW 7.7 mm in male and IND 9.2 mm, IOD 8.1 mm, UEW 7.9 mm in female) (Table <xref ref-type="table" rid="T12701914">1</xref>); tympanum indistinct; vomerine teeth in two oblique ridges; tongue cordiform, notched posteriorly; external vocal sac absent.</p><p>Fore-limb: arms short; upper arm length (UAL 22.4 mm in male, 21.6 in female), forearm length (FAL 46.2 mm in male and FAL 47.7 mm in female); relative finger lengths: II &lt; I &lt; IV &lt; III; fingers free of webbing; sides of fingers II and III with narrow dermal ridge; tips of fingers swollen, not expanded; subarticular tubercles prominent, round, formula 1, 1, 2, 2; inner metatarsal tubercle round; outer metatarsal tubercle elongate; Finger I with nuptial pad in male (Table <xref ref-type="table" rid="T12701914">1</xref>).</p><p>Hind-limb: tibia length longer than thigh length (FeL 46.6 mm, TbL 50.1 mm in male and FeL 49.8 mm, TbL 51.7 mm in female); tips of toes swollen, round; relative length of toes: I &lt; II &lt; V&lt; III &lt; IV; toes fully webbed to distal end of terminal phalanx; dermal ridge present on outer sides of toes I and V; subarticular tubercles prominent, oval, formula 1, 1, 2, 3, 2; inner metatarsal tubercle elongate; outer metatarsal tubercle absent (Table <xref ref-type="table" rid="T12701914">1</xref>).</p><p>Skin texture in life. Dorsal skin shagreened with regularly disposed glandular warts on back; upper part of flanks shagreened with elongated glandular warts; supratympanic fold prominent, from eye to above arm; belly and ventral surface of thigh smooth. Male with nuptial spines present on prepollex and Finger I (two separate pads), fingers II and III and chest (Figs <xref ref-type="fig" rid="F12701585">2</xref>, <xref ref-type="fig" rid="F12701587">3</xref>).</p><p>Colouration in life. Iris pale copper, dorsum and upper part of flanks brown; lower part of flanks light brown with whitish-yellow marbling; throat and chest brown with whitish marblings; dorsal surface of limbs brown with dark crossbars; belly immaculate white; toe webbing dark brown (Figs <xref ref-type="fig" rid="F12701585">2</xref>, <xref ref-type="fig" rid="F12701587">3</xref>).</p></tp:treatment-sec><tp:treatment-sec sec-type="Distribution"><title>Distribution</title><p>In Vietnam, this species was recorded in three provinces: Lang Son (Mau Son Mountain), Bac Giang (Tay Yen Tu Nature Reserve) and Quang Ninh (Hai Ha District) (<xref ref-type="bibr" rid="B12701595">Dubois and Ohler 2009</xref>, <xref ref-type="bibr" rid="B12701659">Hecht et al. 2013</xref>, <xref ref-type="bibr" rid="B12701734">Pham et al. 2020</xref>). This is the first record of the species from Dong Son–Ky Thuong Nature Reserve in Quang Ninh Province.</p></tp:treatment-sec><tp:treatment-sec sec-type="Ecology"><title>Ecology</title><p>In Dong Son–Ky Thuong Nature Reserve, frogs were observed between 19:00 h and 23:00 h in the headwaters of rocky streams. They were found in the water or on the ground of stream banks at elevations between 150 and 700 m a.s.l. The surrounding habitat was secondary forest of large, medium and small hardwoods mixed with shrubs and vines. Air temperatures at the sites ranged from 24.2–29.8°C and relative humidity was 72–86%.</p></tp:treatment-sec><tp:treatment-sec sec-type="Diet"><title>Diet</title><p>For stomach flushing, 38 individuals (10 males, 17 females and 11 subadults) of <italic><tp:taxon-name><tp:taxon-name-part taxon-name-part-type="genus" reg="Quasipaa">Q.</tp:taxon-name-part><tp:taxon-name-part taxon-name-part-type="species" reg="acanthophora">acanthophora</tp:taxon-name-part></tp:taxon-name></italic> were collected in Lang Son, Bac Giang and Quang Ninh Provinces. We identified 446 prey items of <italic><tp:taxon-name><tp:taxon-name-part taxon-name-part-type="genus" reg="Quasipaa">Q.</tp:taxon-name-part><tp:taxon-name-part taxon-name-part-type="species" reg="acanthophora">acanthophora</tp:taxon-name-part></tp:taxon-name></italic>, including 138 prey items in males, 198 prey items in females and 110 prey items in subadults.</p><p>The number of prey items per individual was 1-29 items (average 11.74 ± 7.19 items, n = 38). Mean prey item length was 7.92 ± 7.84 mm (ranging from 1.80 to 85.00 mm, n = 446) and mean prey item width was 3.25 ± 2.69 mm (ranging from 0.50 to 30.00 mm, n = 446). The average volume per individual was 265.74 ± 616.03 mm<sup>3</sup> (ranging from 7.06 to 3,286.31 mm<sup>3</sup>, n = 38) (Table <xref ref-type="table" rid="T12701915">2</xref>).</p><p>There was no positive correlation between the frog SVL and the minimum prey volume (Kendall’s tau b: tau = -0.085, P = 0.500), mean prey item volume (tau = -0.024, P = 0.839), maximum prey item volume (tau = -0.028, P = 0.808) and the total prey volume (tau = -0.04, P= 0.971) (Fig. <xref ref-type="fig" rid="F12701589">4</xref>).</p><p>We identified 27 categories in the stomachs of <italic><tp:taxon-name><tp:taxon-name-part taxon-name-part-type="genus" reg="Quasipaa">Q.</tp:taxon-name-part><tp:taxon-name-part taxon-name-part-type="species" reg="acanthophora">acanthophora</tp:taxon-name-part></tp:taxon-name></italic>. Insects are the main food component of <italic><tp:taxon-name><tp:taxon-name-part taxon-name-part-type="genus" reg="Quasipaa">Q.</tp:taxon-name-part><tp:taxon-name-part taxon-name-part-type="species" reg="acanthophora">acanthophora</tp:taxon-name-part></tp:taxon-name></italic>, with 21 categories (<tp:taxon-name><tp:taxon-name-part taxon-name-part-type="family">Blattidae</tp:taxon-name-part></tp:taxon-name>, <tp:taxon-name><tp:taxon-name-part taxon-name-part-type="family">Carabidae</tp:taxon-name-part></tp:taxon-name>, <tp:taxon-name><tp:taxon-name-part taxon-name-part-type="family">Elateridae</tp:taxon-name-part></tp:taxon-name>, <tp:taxon-name><tp:taxon-name-part taxon-name-part-type="family">Hybosoridae</tp:taxon-name-part></tp:taxon-name>, <tp:taxon-name><tp:taxon-name-part taxon-name-part-type="family">Hydraenidae</tp:taxon-name-part></tp:taxon-name>, <tp:taxon-name><tp:taxon-name-part taxon-name-part-type="family">Scarabaeidae</tp:taxon-name-part></tp:taxon-name>, <tp:taxon-name><tp:taxon-name-part taxon-name-part-type="family">Chrysomelidae</tp:taxon-name-part></tp:taxon-name>, <tp:taxon-name><tp:taxon-name-part taxon-name-part-type="family">Lucanidae</tp:taxon-name-part></tp:taxon-name>, <tp:taxon-name><tp:taxon-name-part taxon-name-part-type="family">Meloidae</tp:taxon-name-part></tp:taxon-name>, <tp:taxon-name><tp:taxon-name-part taxon-name-part-type="family">Hydrophilidae</tp:taxon-name-part></tp:taxon-name>, larvae of <tp:taxon-name><tp:taxon-name-part taxon-name-part-type="order">Coleoptera</tp:taxon-name-part></tp:taxon-name>, other <tp:taxon-name><tp:taxon-name-part taxon-name-part-type="order">Coleoptera</tp:taxon-name-part></tp:taxon-name>, <tp:taxon-name><tp:taxon-name-part taxon-name-part-type="family">Forficulidae</tp:taxon-name-part></tp:taxon-name>, <tp:taxon-name><tp:taxon-name-part taxon-name-part-type="family">Tipulidae</tp:taxon-name-part></tp:taxon-name>, <tp:taxon-name><tp:taxon-name-part taxon-name-part-type="family">Pentatomidae</tp:taxon-name-part></tp:taxon-name>, <tp:taxon-name><tp:taxon-name-part taxon-name-part-type="family">Formicidae</tp:taxon-name-part></tp:taxon-name>, <tp:taxon-name><tp:taxon-name-part taxon-name-part-type="family">Termitidae</tp:taxon-name-part></tp:taxon-name>, <tp:taxon-name><tp:taxon-name-part taxon-name-part-type="family">Acrididae</tp:taxon-name-part></tp:taxon-name>, <tp:taxon-name><tp:taxon-name-part taxon-name-part-type="family">Gryllidae</tp:taxon-name-part></tp:taxon-name>, <tp:taxon-name><tp:taxon-name-part taxon-name-part-type="family">Tettigoniidae</tp:taxon-name-part></tp:taxon-name>, <tp:taxon-name><tp:taxon-name-part taxon-name-part-type="order">Phasmatodea</tp:taxon-name-part></tp:taxon-name>, <tp:taxon-name><tp:taxon-name-part taxon-name-part-type="family">Diapheromeridae</tp:taxon-name-part></tp:taxon-name>) and other invertebrates (<tp:taxon-name><tp:taxon-name-part taxon-name-part-type="subphylum">Myriapoda</tp:taxon-name-part></tp:taxon-name>, <tp:taxon-name><tp:taxon-name-part taxon-name-part-type="order">Uropygi</tp:taxon-name-part></tp:taxon-name>, <tp:taxon-name><tp:taxon-name-part taxon-name-part-type="order">Decapoda</tp:taxon-name-part></tp:taxon-name> and <tp:taxon-name><tp:taxon-name-part taxon-name-part-type="subclass">Oligochaeta</tp:taxon-name-part></tp:taxon-name>) (Table <xref ref-type="table" rid="T12701917">3</xref>). The most number of prey items was <tp:taxon-name><tp:taxon-name-part taxon-name-part-type="family">Blattidae</tp:taxon-name-part></tp:taxon-name> (46.64%, n = 446), followed by other <tp:taxon-name><tp:taxon-name-part taxon-name-part-type="order">Coleoptera</tp:taxon-name-part></tp:taxon-name> (8.97%), <tp:taxon-name><tp:taxon-name-part taxon-name-part-type="family">Acrididae</tp:taxon-name-part></tp:taxon-name> (5.61%) and <tp:taxon-name><tp:taxon-name-part taxon-name-part-type="family">Formicidae</tp:taxon-name-part></tp:taxon-name> (4.93%), while the most frequently foraged prey group was also <tp:taxon-name><tp:taxon-name-part taxon-name-part-type="family">Blattidae</tp:taxon-name-part></tp:taxon-name> (24.77%), followed by <tp:taxon-name><tp:taxon-name-part taxon-name-part-type="family">Formicidae</tp:taxon-name-part></tp:taxon-name> (11.01%), other <tp:taxon-name><tp:taxon-name-part taxon-name-part-type="order">Coleoptera</tp:taxon-name-part></tp:taxon-name> (10.09%), <tp:taxon-name><tp:taxon-name-part taxon-name-part-type="family">Elateridae</tp:taxon-name-part></tp:taxon-name> and larvae <tp:taxon-name><tp:taxon-name-part taxon-name-part-type="order">Coleoptera</tp:taxon-name-part></tp:taxon-name> (7.34%). In the comparisons by the IRI, <tp:taxon-name><tp:taxon-name-part taxon-name-part-type="family">Blattidae</tp:taxon-name-part></tp:taxon-name> (32.67%), followed by <tp:taxon-name><tp:taxon-name-part taxon-name-part-type="family">Gryllidae</tp:taxon-name-part></tp:taxon-name> (9.11 %), other <tp:taxon-name><tp:taxon-name-part taxon-name-part-type="order">Coleoptera</tp:taxon-name-part></tp:taxon-name> (6.57%), <tp:taxon-name><tp:taxon-name-part taxon-name-part-type="order">Decapoda</tp:taxon-name-part></tp:taxon-name> (5.72%) and <tp:taxon-name><tp:taxon-name-part taxon-name-part-type="family">Formicidae</tp:taxon-name-part></tp:taxon-name> (5.61%) were evaluated as the most important diet groups of <italic><tp:taxon-name><tp:taxon-name-part taxon-name-part-type="genus" reg="Quasipaa">Q.</tp:taxon-name-part><tp:taxon-name-part taxon-name-part-type="species" reg="acanthophora">acanthophora</tp:taxon-name-part></tp:taxon-name></italic> (Table <xref ref-type="table" rid="T12701917">3</xref>).</p></tp:treatment-sec><tp:treatment-sec><!--Section generated to contain objects referenced in tp:taxon-treatment.--><fig id="F12701583" position="float" orientation="portrait"><object-id xmlns:xlink="http://www.w3.org/1999/xlink" content-type="arpha" xlink:type="simple">FD56F61E-EEB6-58E7-82FE-D3D60A147C77</object-id><object-id xmlns:xlink="http://www.w3.org/1999/xlink" content-type="doi" xlink:type="simple">10.3897/BDJ.13.e154204.figure1</object-id><label>Figure 1.</label><caption><p>Dispersion diagrams from Pearson’s correlations between snout-vent length and mouth width (a), snout-vent length and body mass (b) and mouth width and body mass (c) of <italic><tp:taxon-name><tp:taxon-name-part taxon-name-part-type="genus" reg="Quasipaa">Quasipaa</tp:taxon-name-part><tp:taxon-name-part taxon-name-part-type="species" reg="acanthophora">acanthophora</tp:taxon-name-part></tp:taxon-name></italic> in Vietnam. Triangles: Males; dots: Females; rectangles: Subadults.</p></caption><graphic xmlns:xlink="http://www.w3.org/1999/xlink" xlink:href="bdj-13-e154204-g001.jpg" position="float" id="oo_1289064.jpg" orientation="portrait" xlink:type="simple"><uri content-type="original_file" xlink:type="simple">https://binary.pensoft.net/fig/1289064</uri></graphic></fig><table-wrap id="T12701914" position="float" orientation="portrait"><label>Table 1.</label><caption><p>Measurements (in mm) of <italic><tp:taxon-name><tp:taxon-name-part taxon-name-part-type="genus" reg="Quasipaa">Quasipaa</tp:taxon-name-part><tp:taxon-name-part taxon-name-part-type="species" reg="acanthophora">acanthophora</tp:taxon-name-part></tp:taxon-name></italic> collected from Dong Son–Ky Thuong Nature Reserve, Quang Ninh Province, Vietnam.</p></caption><table rules="all" border="0"><tbody><tr><td rowspan="1" colspan="1"/><td rowspan="1" colspan="1">IEBR A.6385</td><td rowspan="1" colspan="1">IEBR A.6386</td><td rowspan="1" colspan="1">Dubois and Ohler (2009)</td></tr><tr><td rowspan="1" colspan="1">Sex</td><td rowspan="1" colspan="1">Male</td><td rowspan="1" colspan="1">Female</td><td rowspan="1" colspan="1">Male (holotype)</td></tr><tr><td rowspan="1" colspan="1">SVL</td><td rowspan="1" colspan="1">98.1</td><td rowspan="1" colspan="1">100.4</td><td rowspan="1" colspan="1">101.7</td></tr><tr><td rowspan="1" colspan="1">HL</td><td rowspan="1" colspan="1">37.4</td><td rowspan="1" colspan="1">38.4</td><td rowspan="1" colspan="1">38.5</td></tr><tr><td rowspan="1" colspan="1">HW</td><td rowspan="1" colspan="1">39.8</td><td rowspan="1" colspan="1">42.8</td><td rowspan="1" colspan="1">41.0</td></tr><tr><td rowspan="1" colspan="1">MN</td><td rowspan="1" colspan="1">31.8</td><td rowspan="1" colspan="1">35.7</td><td rowspan="1" colspan="1">32.2</td></tr><tr><td rowspan="1" colspan="1">MFE</td><td rowspan="1" colspan="1">27.7</td><td rowspan="1" colspan="1">29,5</td><td rowspan="1" colspan="1">25,1</td></tr><tr><td rowspan="1" colspan="1">MBE</td><td rowspan="1" colspan="1">18.6</td><td rowspan="1" colspan="1">19.4</td><td rowspan="1" colspan="1">17.2</td></tr><tr><td rowspan="1" colspan="1">RL</td><td rowspan="1" colspan="1">12.3</td><td rowspan="1" colspan="1">12.9</td><td rowspan="1" colspan="1">14.4</td></tr><tr><td rowspan="1" colspan="1">ED</td><td rowspan="1" colspan="1">11.5</td><td rowspan="1" colspan="1">12.7</td><td rowspan="1" colspan="1">11.2</td></tr><tr><td rowspan="1" colspan="1">UEW</td><td rowspan="1" colspan="1">7.7</td><td rowspan="1" colspan="1">7.9</td><td rowspan="1" colspan="1">9.0</td></tr><tr><td rowspan="1" colspan="1">IND</td><td rowspan="1" colspan="1">9.3</td><td rowspan="1" colspan="1">9.2</td><td rowspan="1" colspan="1">10.0</td></tr><tr><td rowspan="1" colspan="1">IOD</td><td rowspan="1" colspan="1">7.5</td><td rowspan="1" colspan="1">8.1</td><td rowspan="1" colspan="1">8.1</td></tr><tr><td rowspan="1" colspan="1">DAE</td><td rowspan="1" colspan="1">15.5</td><td rowspan="1" colspan="1">15.4</td><td rowspan="1" colspan="1">15.3</td></tr><tr><td rowspan="1" colspan="1">DPE</td><td rowspan="1" colspan="1">27.2</td><td rowspan="1" colspan="1">27.1</td><td rowspan="1" colspan="1">26.8</td></tr><tr><td rowspan="1" colspan="1">NS</td><td rowspan="1" colspan="1">6.9</td><td rowspan="1" colspan="1">6.7</td><td rowspan="1" colspan="1">7.8</td></tr><tr><td rowspan="1" colspan="1">EN</td><td rowspan="1" colspan="1">5.7</td><td rowspan="1" colspan="1">6.3</td><td rowspan="1" colspan="1">6.8</td></tr><tr><td rowspan="1" colspan="1">UAL</td><td rowspan="1" colspan="1">22.4</td><td rowspan="1" colspan="1">21.6</td><td rowspan="1" colspan="1">25.9</td></tr><tr><td rowspan="1" colspan="1">FAL</td><td rowspan="1" colspan="1">46.1</td><td rowspan="1" colspan="1">47.7</td><td rowspan="1" colspan="1">45.2</td></tr><tr><td rowspan="1" colspan="1">FeL</td><td rowspan="1" colspan="1">46.6</td><td rowspan="1" colspan="1">49.8</td><td rowspan="1" colspan="1">52.8</td></tr><tr><td rowspan="1" colspan="1">TbL</td><td rowspan="1" colspan="1">50.1</td><td rowspan="1" colspan="1">51.7</td><td rowspan="1" colspan="1">53.5</td></tr><tr><td rowspan="1" colspan="1">TbW</td><td rowspan="1" colspan="1">20.7</td><td rowspan="1" colspan="1">21.0</td><td rowspan="1" colspan="1">18.8</td></tr><tr><td rowspan="1" colspan="1">FoL</td><td rowspan="1" colspan="1">64.8</td><td rowspan="1" colspan="1">72.3</td><td rowspan="1" colspan="1">72.1</td></tr><tr><td rowspan="1" colspan="1">IMT</td><td rowspan="1" colspan="1">8.2</td><td rowspan="1" colspan="1">9.0</td><td rowspan="1" colspan="1">8.3</td></tr><tr><td rowspan="1" colspan="1">HL/SVL</td><td rowspan="1" colspan="1">0.38</td><td rowspan="1" colspan="1">0.38</td><td rowspan="1" colspan="1">0.38</td></tr><tr><td rowspan="1" colspan="1">HW/SVL</td><td rowspan="1" colspan="1">0.41</td><td rowspan="1" colspan="1">0.43</td><td rowspan="1" colspan="1">0.40</td></tr><tr><td rowspan="1" colspan="1">RL/SVL</td><td rowspan="1" colspan="1">0.13</td><td rowspan="1" colspan="1">0.13</td><td rowspan="1" colspan="1">0.14</td></tr><tr><td rowspan="1" colspan="1">HL/HW</td><td rowspan="1" colspan="1">0.94</td><td rowspan="1" colspan="1">0.90</td><td rowspan="1" colspan="1">0.94</td></tr><tr><td rowspan="1" colspan="1">TbL/SVL</td><td rowspan="1" colspan="1">0.51</td><td rowspan="1" colspan="1">0.51</td><td rowspan="1" colspan="1">0.53</td></tr><tr><td rowspan="1" colspan="1">TbL/TbW</td><td rowspan="1" colspan="1">2.42</td><td rowspan="1" colspan="1">2.46</td><td rowspan="1" colspan="1">2.85</td></tr><tr><td rowspan="1" colspan="1">MFE/MBE</td><td rowspan="1" colspan="1">1.49</td><td rowspan="1" colspan="1">1.52</td><td rowspan="1" colspan="1">1.46</td></tr><tr><td rowspan="1" colspan="1">DAE/DBE</td><td rowspan="1" colspan="1">0.57</td><td rowspan="1" colspan="1">0.57</td><td rowspan="1" colspan="1">0.57</td></tr></tbody></table></table-wrap><fig id="F12701585" position="float" orientation="portrait"><object-id xmlns:xlink="http://www.w3.org/1999/xlink" content-type="arpha" xlink:type="simple">14D07540-2013-5D8F-8E3A-9BDFA105A04F</object-id><object-id xmlns:xlink="http://www.w3.org/1999/xlink" content-type="doi" xlink:type="simple">10.3897/BDJ.13.e154204.figure2</object-id><label>Figure 2.</label><caption><p><italic><tp:taxon-name><tp:taxon-name-part taxon-name-part-type="genus" reg="Quasipaa">Quasipaa</tp:taxon-name-part><tp:taxon-name-part taxon-name-part-type="species" reg="acanthophora">acanthophora</tp:taxon-name-part></tp:taxon-name></italic> (male, IEBR A.6385) from Dong Son–Ky Thuong Nature Reserve, Quang Ninh Province, Vietnam: <bold>a</bold> dorsal view; <bold>b</bold> ventral view.</p></caption><graphic xmlns:xlink="http://www.w3.org/1999/xlink" xlink:href="bdj-13-e154204-g002.jpg" position="float" id="oo_1289065.jpg" orientation="portrait" xlink:type="simple"><uri content-type="original_file" xlink:type="simple">https://binary.pensoft.net/fig/1289065</uri></graphic></fig><fig id="F12701587" position="float" orientation="portrait"><object-id xmlns:xlink="http://www.w3.org/1999/xlink" content-type="arpha" xlink:type="simple">1F2DF713-BDE3-5076-AAE8-9337E204917C</object-id><object-id xmlns:xlink="http://www.w3.org/1999/xlink" content-type="doi" xlink:type="simple">10.3897/BDJ.13.e154204.figure3</object-id><label>Figure 3.</label><caption><p><italic><tp:taxon-name><tp:taxon-name-part taxon-name-part-type="genus" reg="Quasipaa">Quasipaa</tp:taxon-name-part><tp:taxon-name-part taxon-name-part-type="species" reg="acanthophora">acanthophora</tp:taxon-name-part></tp:taxon-name></italic> (female, IEBR A.6386) from Dong Son–Ky Thuong Nature Reserve, Quang Ninh Province, Vietnam: <bold>a</bold> dorsal view; <bold>b</bold> ventral view.</p></caption><graphic xmlns:xlink="http://www.w3.org/1999/xlink" xlink:href="bdj-13-e154204-g003.jpg" position="float" id="oo_1289099.jpg" orientation="portrait" xlink:type="simple"><uri content-type="original_file" xlink:type="simple">https://binary.pensoft.net/fig/1289099</uri></graphic></fig><table-wrap id="T12701915" position="float" orientation="portrait"><label>Table 2.</label><caption><p>Summary (Total, Mean, SD and range) of the width (W), length (L), volume (V) and prey item number (N) data for <italic><tp:taxon-name><tp:taxon-name-part taxon-name-part-type="genus" reg="Quasipaa">Quasipaa</tp:taxon-name-part><tp:taxon-name-part taxon-name-part-type="species" reg="acanthophora">acanthophora</tp:taxon-name-part></tp:taxon-name></italic> in Vietnam (in mm for W and L; in mm<sup>3</sup> for V).</p></caption><table rules="all" border="0"><tbody><tr><td rowspan="2" colspan="1"/><td rowspan="2" colspan="1">W</td><td rowspan="2" colspan="1">L</td><td rowspan="1" colspan="4">Prey item volume</td><td rowspan="2" colspan="1">N</td></tr><tr><td rowspan="1" colspan="1">Minimum</td><td rowspan="1" colspan="1">Maximum</td><td rowspan="1" colspan="1">Mean</td><td rowspan="1" colspan="1">Total</td></tr><tr><td rowspan="2" colspan="1">Total (n = 38)</td><td rowspan="1" colspan="1">3.25±2.69</td><td rowspan="1" colspan="1">7.92±7.84</td><td rowspan="1" colspan="1">19.95±44.72</td><td rowspan="1" colspan="1">1846.71±5034.34</td><td rowspan="1" colspan="1">265.74±616.03</td><td rowspan="1" colspan="1">2508.52±5562.11</td><td rowspan="1" colspan="1">11.74±7.19</td></tr><tr><td rowspan="1" colspan="1">0.5–30</td><td rowspan="1" colspan="1">1.8–85</td><td rowspan="1" colspan="1">0.39–196.25</td><td rowspan="1" colspan="1">11.78–24963</td><td rowspan="1" colspan="1">7.06–3286.31</td><td rowspan="1" colspan="1">11.78–25509.45</td><td rowspan="1" colspan="1">1–29</td></tr><tr><td rowspan="2" colspan="1">Males (n = 10)</td><td rowspan="1" colspan="1">3.14±3.02</td><td rowspan="1" colspan="1">7.18±8.75</td><td rowspan="1" colspan="1">5.53±6.53</td><td rowspan="1" colspan="1">3358.63±7836.84</td><td rowspan="1" colspan="1">250.58±402.3</td><td rowspan="1" colspan="1">3929.6±7923.39</td><td rowspan="1" colspan="1">13.8±5.9</td></tr><tr><td rowspan="1" colspan="1">0.5–30</td><td rowspan="1" colspan="1">1.8–85</td><td rowspan="1" colspan="1">0.39–18.84</td><td rowspan="1" colspan="1">52.99–24963</td><td rowspan="1" colspan="1">12.36–1275.47</td><td rowspan="1" colspan="1">185.46–25509.45</td><td rowspan="1" colspan="1">3–20</td></tr><tr><td rowspan="2" colspan="1">Females (n = 17)</td><td rowspan="1" colspan="1">3.58±2.88</td><td rowspan="1" colspan="1">8.57±6.96</td><td rowspan="1" colspan="1">20.87±46.03</td><td rowspan="1" colspan="1">1859.43±4590.24</td><td rowspan="1" colspan="1">376.33±865.26</td><td rowspan="1" colspan="1">2797.68±5700.89</td><td rowspan="1" colspan="1">11.65±8.5</td></tr><tr><td rowspan="1" colspan="1">1–25</td><td rowspan="1" colspan="1">2–55</td><td rowspan="1" colspan="1">1.05–196.25</td><td rowspan="1" colspan="1">11.78–17989.58</td><td rowspan="1" colspan="1">7.06–3286.31</td><td rowspan="1" colspan="1">11.78–23004.16</td><td rowspan="1" colspan="1">1–29</td></tr><tr><td rowspan="2" colspan="1">Subadult (n = 11)</td><td rowspan="1" colspan="1">2.82±1.66</td><td rowspan="1" colspan="1">7.69±8.08</td><td rowspan="1" colspan="1">31.92±55.1</td><td rowspan="1" colspan="1">879.09±1302.95</td><td rowspan="1" colspan="1">187.4±239.37</td><td rowspan="1" colspan="1">1305.07±1567.34</td><td rowspan="1" colspan="1">10.01±5.56</td></tr><tr><td rowspan="1" colspan="1">1–10</td><td rowspan="1" colspan="1">2–60</td><td rowspan="1" colspan="1">1.47–196.25</td><td rowspan="1" colspan="1">23.55–4590.24</td><td rowspan="1" colspan="1">9.95–865.26</td><td rowspan="1" colspan="1">149.22–5700.89</td><td rowspan="1" colspan="1">2–23</td></tr></tbody></table></table-wrap><fig id="F12701589" position="float" orientation="portrait"><object-id xmlns:xlink="http://www.w3.org/1999/xlink" content-type="arpha" xlink:type="simple">A388A757-F3D2-5764-B5F9-75B59A993FC6</object-id><object-id xmlns:xlink="http://www.w3.org/1999/xlink" content-type="doi" xlink:type="simple">10.3897/BDJ.13.e154204.figure4</object-id><label>Figure 4.</label><caption><p>Relationships between the frog SVL (mm) and the minimum (a), maximum (b) and the mean (c) prey item volume and the total prey volume (d) of <italic><tp:taxon-name><tp:taxon-name-part taxon-name-part-type="genus" reg="Quasipaa">Quasipaa</tp:taxon-name-part><tp:taxon-name-part taxon-name-part-type="species" reg="acanthophora">acanthophora</tp:taxon-name-part></tp:taxon-name></italic> in Vietnam. Triangles: Males; dots: Females; rectangles: Subadults; Vmin = minimum prey item volume (mm); Vmax = maximum prey item volume (mm); Vmean = mean prey item volume (mm); Vtotal = the total prey volume (mm).</p></caption><graphic xmlns:xlink="http://www.w3.org/1999/xlink" xlink:href="bdj-13-e154204-g004.jpg" position="float" id="oo_1289068.jpg" orientation="portrait" xlink:type="simple"><uri content-type="original_file" xlink:type="simple">https://binary.pensoft.net/fig/1289068</uri></graphic></fig><table-wrap id="T12701917" position="float" orientation="portrait"><label>Table 3.</label><caption><p>Prey categories consumed by <italic><tp:taxon-name><tp:taxon-name-part taxon-name-part-type="genus" reg="Quasipaa">Quasipaa</tp:taxon-name-part><tp:taxon-name-part taxon-name-part-type="species" reg="acanthophora">acanthophora</tp:taxon-name-part></tp:taxon-name></italic> in Vietnam (n = 38), (F) total frequency, (%F) relative frequency, (N) total abundance, (%N) relative abundance, (V) total volume (mm³), (%V) relative volume; (IRI) importance index.</p></caption><table rules="all" border="0"><tbody><tr><td rowspan="1" colspan="1">Prey taxa</td><td rowspan="1" colspan="1">F</td><td rowspan="1" colspan="1">%F</td><td rowspan="1" colspan="1">N</td><td rowspan="1" colspan="1">%N</td><td rowspan="1" colspan="1">V</td><td rowspan="1" colspan="1">%V</td><td rowspan="1" colspan="1">IRI</td></tr><tr><td rowspan="1" colspan="1">
              <bold>
                <tp:taxon-name><tp:taxon-name-part taxon-name-part-type="order">Decapoda</tp:taxon-name-part></tp:taxon-name>
              </bold>
            </td><td rowspan="1" colspan="1">
              <bold>4.00</bold>
            </td><td rowspan="1" colspan="1">
              <bold>3.67</bold>
            </td><td rowspan="1" colspan="1">
              <bold>16.00</bold>
            </td><td rowspan="1" colspan="1">
              <bold>3.59</bold>
            </td><td rowspan="1" colspan="1">
              <bold>9429.03</bold>
            </td><td rowspan="1" colspan="1">
              <bold>9.89</bold>
            </td><td rowspan="1" colspan="1">
              <bold>5.72</bold>
            </td></tr><tr><td rowspan="1" colspan="1">
              <bold>
                <tp:taxon-name><tp:taxon-name-part taxon-name-part-type="subphylum">Myriapoda</tp:taxon-name-part></tp:taxon-name>
              </bold>
            </td><td rowspan="1" colspan="1">
              <bold>5.00</bold>
            </td><td rowspan="1" colspan="1">
              <bold>4.59</bold>
            </td><td rowspan="1" colspan="1">
              <bold>6.00</bold>
            </td><td rowspan="1" colspan="1">
              <bold>1.35</bold>
            </td><td rowspan="1" colspan="1">
              <bold>7343.36</bold>
            </td><td rowspan="1" colspan="1">
              <bold>7.70</bold>
            </td><td rowspan="1" colspan="1">
              <bold>4.55</bold>
            </td></tr><tr><td rowspan="1" colspan="1">
              <tp:taxon-name><tp:taxon-name-part taxon-name-part-type="class">Chilopoda</tp:taxon-name-part></tp:taxon-name>
            </td><td rowspan="1" colspan="1">2.00</td><td rowspan="1" colspan="1">1.83</td><td rowspan="1" colspan="1">2.00</td><td rowspan="1" colspan="1">0.45</td><td rowspan="1" colspan="1">7190.60</td><td rowspan="1" colspan="1">7.54</td><td rowspan="1" colspan="1">3.28</td></tr><tr><td rowspan="1" colspan="1">
              <tp:taxon-name><tp:taxon-name-part taxon-name-part-type="class">Diplopoda</tp:taxon-name-part></tp:taxon-name>
            </td><td rowspan="1" colspan="1">3.00</td><td rowspan="1" colspan="1">2.75</td><td rowspan="1" colspan="1">4.00</td><td rowspan="1" colspan="1">0.90</td><td rowspan="1" colspan="1">152.76</td><td rowspan="1" colspan="1">0.16</td><td rowspan="1" colspan="1">1.27</td></tr><tr><td rowspan="1" colspan="1">
              <bold>
                <tp:taxon-name><tp:taxon-name-part taxon-name-part-type="subclass">Oligochaeta</tp:taxon-name-part></tp:taxon-name>
              </bold>
            </td><td rowspan="1" colspan="1">
              <bold>3.00</bold>
            </td><td rowspan="1" colspan="1">
              <bold>2.75</bold>
            </td><td rowspan="1" colspan="1">
              <bold>6.00</bold>
            </td><td rowspan="1" colspan="1">
              <bold>1.35</bold>
            </td><td rowspan="1" colspan="1">
              <bold>1066.95</bold>
            </td><td rowspan="1" colspan="1">
              <bold>1.12</bold>
            </td><td rowspan="1" colspan="1">
              <bold>1.74</bold>
            </td></tr><tr><td rowspan="1" colspan="1">
              <bold>
                <tp:taxon-name><tp:taxon-name-part taxon-name-part-type="order">Uropygi</tp:taxon-name-part></tp:taxon-name>
              </bold>
            </td><td rowspan="1" colspan="1">
              <bold>1.00</bold>
            </td><td rowspan="1" colspan="1">
              <bold>0.92</bold>
            </td><td rowspan="1" colspan="1">
              <bold>5.00</bold>
            </td><td rowspan="1" colspan="1">
              <bold>1.12</bold>
            </td><td rowspan="1" colspan="1">
              <bold>9022.79</bold>
            </td><td rowspan="1" colspan="1">
              <bold>9.47</bold>
            </td><td rowspan="1" colspan="1">
              <bold>3.83</bold>
            </td></tr><tr><td rowspan="1" colspan="1">
              <tp:taxon-name><tp:taxon-name-part taxon-name-part-type="family">Thelyphonidae</tp:taxon-name-part></tp:taxon-name>
            </td><td rowspan="1" colspan="1">1.00</td><td rowspan="1" colspan="1">0.92</td><td rowspan="1" colspan="1">5.00</td><td rowspan="1" colspan="1">1.12</td><td rowspan="1" colspan="1">9022.79</td><td rowspan="1" colspan="1">9.47</td><td rowspan="1" colspan="1">3.83</td></tr><tr><td rowspan="1" colspan="1">
              <bold>
                <tp:taxon-name><tp:taxon-name-part taxon-name-part-type="order">Blattodea</tp:taxon-name-part></tp:taxon-name>
              </bold>
            </td><td rowspan="1" colspan="1">
              <bold>27.00</bold>
            </td><td rowspan="1" colspan="1">
              <bold>24.77</bold>
            </td><td rowspan="1" colspan="1">
              <bold>208.00</bold>
            </td><td rowspan="1" colspan="1">
              <bold>46.64</bold>
            </td><td rowspan="1" colspan="1">
              <bold>25352.07</bold>
            </td><td rowspan="1" colspan="1">
              <bold>26.60</bold>
            </td><td rowspan="1" colspan="1">
              <bold>32.67</bold>
            </td></tr><tr><td rowspan="1" colspan="1">
              <tp:taxon-name><tp:taxon-name-part taxon-name-part-type="family">Blattidae</tp:taxon-name-part></tp:taxon-name>
            </td><td rowspan="1" colspan="1">27.00</td><td rowspan="1" colspan="1">24.77</td><td rowspan="1" colspan="1">208.00</td><td rowspan="1" colspan="1">46.64</td><td rowspan="1" colspan="1">25352.07</td><td rowspan="1" colspan="1">26.60</td><td rowspan="1" colspan="1">32.67</td></tr><tr><td rowspan="1" colspan="1">
              <bold>
                <tp:taxon-name><tp:taxon-name-part taxon-name-part-type="order">Coleoptera</tp:taxon-name-part></tp:taxon-name>
              </bold>
            </td><td rowspan="1" colspan="1">
              <bold>41.00</bold>
            </td><td rowspan="1" colspan="1">
              <bold>37.61</bold>
            </td><td rowspan="1" colspan="1">
              <bold>114.00</bold>
            </td><td rowspan="1" colspan="1">
              <bold>25.56</bold>
            </td><td rowspan="1" colspan="1">
              <bold>8992.62</bold>
            </td><td rowspan="1" colspan="1">
              <bold>9.43</bold>
            </td><td rowspan="1" colspan="1">
              <bold>24.20</bold>
            </td></tr><tr><td rowspan="1" colspan="1">
              <tp:taxon-name><tp:taxon-name-part taxon-name-part-type="family">Carabidae</tp:taxon-name-part></tp:taxon-name>
            </td><td rowspan="1" colspan="1">2.00</td><td rowspan="1" colspan="1">1.83</td><td rowspan="1" colspan="1">5.00</td><td rowspan="1" colspan="1">1.12</td><td rowspan="1" colspan="1">834.09</td><td rowspan="1" colspan="1">0.88</td><td rowspan="1" colspan="1">1.28</td></tr><tr><td rowspan="1" colspan="1">
              <tp:taxon-name><tp:taxon-name-part taxon-name-part-type="family">Elateridae</tp:taxon-name-part></tp:taxon-name>
            </td><td rowspan="1" colspan="1">8.00</td><td rowspan="1" colspan="1">7.34</td><td rowspan="1" colspan="1">14.00</td><td rowspan="1" colspan="1">3.14</td><td rowspan="1" colspan="1">353.41</td><td rowspan="1" colspan="1">0.37</td><td rowspan="1" colspan="1">3.62</td></tr><tr><td rowspan="1" colspan="1">
              <tp:taxon-name><tp:taxon-name-part taxon-name-part-type="family">Hybosoridae</tp:taxon-name-part></tp:taxon-name>
            </td><td rowspan="1" colspan="1">1.00</td><td rowspan="1" colspan="1">0.92</td><td rowspan="1" colspan="1">3.00</td><td rowspan="1" colspan="1">0.67</td><td rowspan="1" colspan="1">27.74</td><td rowspan="1" colspan="1">0.03</td><td rowspan="1" colspan="1">0.54</td></tr><tr><td rowspan="1" colspan="1">
              <tp:taxon-name><tp:taxon-name-part taxon-name-part-type="family">Hydraenidae</tp:taxon-name-part></tp:taxon-name>
            </td><td rowspan="1" colspan="1">2.00</td><td rowspan="1" colspan="1">1.83</td><td rowspan="1" colspan="1">7.00</td><td rowspan="1" colspan="1">1.57</td><td rowspan="1" colspan="1">690.93</td><td rowspan="1" colspan="1">0.72</td><td rowspan="1" colspan="1">1.38</td></tr><tr><td rowspan="1" colspan="1">
              <tp:taxon-name><tp:taxon-name-part taxon-name-part-type="family">Scarabaeidae</tp:taxon-name-part></tp:taxon-name>
            </td><td rowspan="1" colspan="1">2.00</td><td rowspan="1" colspan="1">1.83</td><td rowspan="1" colspan="1">2.00</td><td rowspan="1" colspan="1">0.45</td><td rowspan="1" colspan="1">1610.75</td><td rowspan="1" colspan="1">1.69</td><td rowspan="1" colspan="1">1.32</td></tr><tr><td rowspan="1" colspan="1">
              <tp:taxon-name><tp:taxon-name-part taxon-name-part-type="family">Chrysomelidae</tp:taxon-name-part></tp:taxon-name>
            </td><td rowspan="1" colspan="1">3.00</td><td rowspan="1" colspan="1">2.75</td><td rowspan="1" colspan="1">3.00</td><td rowspan="1" colspan="1">0.67</td><td rowspan="1" colspan="1">200.96</td><td rowspan="1" colspan="1">0.21</td><td rowspan="1" colspan="1">1.21</td></tr><tr><td rowspan="1" colspan="1">
              <tp:taxon-name><tp:taxon-name-part taxon-name-part-type="family">Lucanidae</tp:taxon-name-part></tp:taxon-name>
            </td><td rowspan="1" colspan="1">1.00</td><td rowspan="1" colspan="1">0.92</td><td rowspan="1" colspan="1">1.00</td><td rowspan="1" colspan="1">0.22</td><td rowspan="1" colspan="1">2289.58</td><td rowspan="1" colspan="1">2.40</td><td rowspan="1" colspan="1">1.18</td></tr><tr><td rowspan="1" colspan="1">
              <tp:taxon-name><tp:taxon-name-part taxon-name-part-type="family">Meloidae</tp:taxon-name-part></tp:taxon-name>
            </td><td rowspan="1" colspan="1">2.00</td><td rowspan="1" colspan="1">1.83</td><td rowspan="1" colspan="1">18.00</td><td rowspan="1" colspan="1">4.04</td><td rowspan="1" colspan="1">1565.42</td><td rowspan="1" colspan="1">1.64</td><td rowspan="1" colspan="1">2.50</td></tr><tr><td rowspan="1" colspan="1">
              <tp:taxon-name><tp:taxon-name-part taxon-name-part-type="family">Hydrophilidae</tp:taxon-name-part></tp:taxon-name>
            </td><td rowspan="1" colspan="1">1.00</td><td rowspan="1" colspan="1">0.92</td><td rowspan="1" colspan="1">9.00</td><td rowspan="1" colspan="1">2.02</td><td rowspan="1" colspan="1">389.10</td><td rowspan="1" colspan="1">0.41</td><td rowspan="1" colspan="1">1.11</td></tr><tr><td rowspan="1" colspan="1">Larvae</td><td rowspan="1" colspan="1">8.00</td><td rowspan="1" colspan="1">7.34</td><td rowspan="1" colspan="1">12.00</td><td rowspan="1" colspan="1">2.69</td><td rowspan="1" colspan="1">398.65</td><td rowspan="1" colspan="1">0.42</td><td rowspan="1" colspan="1">3.48</td></tr><tr><td rowspan="1" colspan="1">Other <tp:taxon-name><tp:taxon-name-part taxon-name-part-type="order">Coleoptera</tp:taxon-name-part></tp:taxon-name></td><td rowspan="1" colspan="1">11.00</td><td rowspan="1" colspan="1">10.09</td><td rowspan="1" colspan="1">40.00</td><td rowspan="1" colspan="1">8.97</td><td rowspan="1" colspan="1">631.99</td><td rowspan="1" colspan="1">0.66</td><td rowspan="1" colspan="1">6.57</td></tr><tr><td rowspan="1" colspan="1">
              <bold>
                <tp:taxon-name><tp:taxon-name-part taxon-name-part-type="order">Dermaptera</tp:taxon-name-part></tp:taxon-name>
              </bold>
            </td><td rowspan="1" colspan="1">
              <bold>1.00</bold>
            </td><td rowspan="1" colspan="1">
              <bold>0.92</bold>
            </td><td rowspan="1" colspan="1">
              <bold>2.00</bold>
            </td><td rowspan="1" colspan="1">
              <bold>0.45</bold>
            </td><td rowspan="1" colspan="1">
              <bold>136.59</bold>
            </td><td rowspan="1" colspan="1">
              <bold>0.14</bold>
            </td><td rowspan="1" colspan="1">
              <bold>0.50</bold>
            </td></tr><tr><td rowspan="1" colspan="1">
              <tp:taxon-name><tp:taxon-name-part taxon-name-part-type="family">Forficulidae</tp:taxon-name-part></tp:taxon-name>
            </td><td rowspan="1" colspan="1">1.00</td><td rowspan="1" colspan="1">0.92</td><td rowspan="1" colspan="1">2.00</td><td rowspan="1" colspan="1">0.45</td><td rowspan="1" colspan="1">136.59</td><td rowspan="1" colspan="1">0.14</td><td rowspan="1" colspan="1">0.50</td></tr><tr><td rowspan="1" colspan="1">
              <bold>
                <tp:taxon-name><tp:taxon-name-part taxon-name-part-type="order">Diptera</tp:taxon-name-part></tp:taxon-name>
              </bold>
            </td><td rowspan="1" colspan="1">
              <bold>2.00</bold>
            </td><td rowspan="1" colspan="1">
              <bold>1.83</bold>
            </td><td rowspan="1" colspan="1">
              <bold>14.00</bold>
            </td><td rowspan="1" colspan="1">
              <bold>3.14</bold>
            </td><td rowspan="1" colspan="1">
              <bold>2364.55</bold>
            </td><td rowspan="1" colspan="1">
              <bold>2.48</bold>
            </td><td rowspan="1" colspan="1">
              <bold>2.48</bold>
            </td></tr><tr><td rowspan="1" colspan="1">
              <tp:taxon-name><tp:taxon-name-part taxon-name-part-type="family">Tipulidae</tp:taxon-name-part></tp:taxon-name>
            </td><td rowspan="1" colspan="1">2.00</td><td rowspan="1" colspan="1">1.83</td><td rowspan="1" colspan="1">14.00</td><td rowspan="1" colspan="1">3.14</td><td rowspan="1" colspan="1">2364.55</td><td rowspan="1" colspan="1">2.48</td><td rowspan="1" colspan="1">2.48</td></tr><tr><td rowspan="1" colspan="1">
              <bold>
                <tp:taxon-name><tp:taxon-name-part taxon-name-part-type="order">Hemiptera</tp:taxon-name-part></tp:taxon-name>
              </bold>
            </td><td rowspan="1" colspan="1">
              <bold>2.00</bold>
            </td><td rowspan="1" colspan="1">
              <bold>1.83</bold>
            </td><td rowspan="1" colspan="1">
              <bold>2.00</bold>
            </td><td rowspan="1" colspan="1">
              <bold>0.45</bold>
            </td><td rowspan="1" colspan="1">
              <bold>376.80</bold>
            </td><td rowspan="1" colspan="1">
              <bold>0.40</bold>
            </td><td rowspan="1" colspan="1">
              <bold>0.89</bold>
            </td></tr><tr><td rowspan="1" colspan="1">
              <tp:taxon-name><tp:taxon-name-part taxon-name-part-type="family">Pentatomidae</tp:taxon-name-part></tp:taxon-name>
            </td><td rowspan="1" colspan="1">2.00</td><td rowspan="1" colspan="1">1.83</td><td rowspan="1" colspan="1">2.00</td><td rowspan="1" colspan="1">0.45</td><td rowspan="1" colspan="1">376.80</td><td rowspan="1" colspan="1">0.40</td><td rowspan="1" colspan="1">0.89</td></tr><tr><td rowspan="1" colspan="1">
              <bold>
                <tp:taxon-name><tp:taxon-name-part taxon-name-part-type="order">Hymenoptera</tp:taxon-name-part></tp:taxon-name>
              </bold>
            </td><td rowspan="1" colspan="1">
              <bold>12.00</bold>
            </td><td rowspan="1" colspan="1">
              <bold>11.01</bold>
            </td><td rowspan="1" colspan="1">
              <bold>22.00</bold>
            </td><td rowspan="1" colspan="1">
              <bold>4.93</bold>
            </td><td rowspan="1" colspan="1">
              <bold>839.03</bold>
            </td><td rowspan="1" colspan="1">
              <bold>0.88</bold>
            </td><td rowspan="1" colspan="1">
              <bold>5.61</bold>
            </td></tr><tr><td rowspan="1" colspan="1">
              <tp:taxon-name><tp:taxon-name-part taxon-name-part-type="family">Formicidae</tp:taxon-name-part></tp:taxon-name>
            </td><td rowspan="1" colspan="1">12.00</td><td rowspan="1" colspan="1">11.01</td><td rowspan="1" colspan="1">22.00</td><td rowspan="1" colspan="1">4.93</td><td rowspan="1" colspan="1">839.03</td><td rowspan="1" colspan="1">0.88</td><td rowspan="1" colspan="1">5.61</td></tr><tr><td rowspan="1" colspan="1">
              <bold>
                <tp:taxon-name><tp:taxon-name-part taxon-name-part-type="order">Isoptera</tp:taxon-name-part></tp:taxon-name>
              </bold>
            </td><td rowspan="1" colspan="1">
              <bold>2.00</bold>
            </td><td rowspan="1" colspan="1">
              <bold>1.83</bold>
            </td><td rowspan="1" colspan="1">
              <bold>8.00</bold>
            </td><td rowspan="1" colspan="1">
              <bold>1.79</bold>
            </td><td rowspan="1" colspan="1">
              <bold>603.18</bold>
            </td><td rowspan="1" colspan="1">
              <bold>0.63</bold>
            </td><td rowspan="1" colspan="1">
              <bold>1.42</bold>
            </td></tr><tr><td rowspan="1" colspan="1">
              <tp:taxon-name><tp:taxon-name-part taxon-name-part-type="family">Termitidae</tp:taxon-name-part></tp:taxon-name>
            </td><td rowspan="1" colspan="1">2.00</td><td rowspan="1" colspan="1">1.83</td><td rowspan="1" colspan="1">8.00</td><td rowspan="1" colspan="1">1.79</td><td rowspan="1" colspan="1">603.18</td><td rowspan="1" colspan="1">0.63</td><td rowspan="1" colspan="1">1.42</td></tr><tr><td rowspan="1" colspan="1">
              <bold>
                <tp:taxon-name><tp:taxon-name-part taxon-name-part-type="order">Orthoptera</tp:taxon-name-part></tp:taxon-name>
              </bold>
            </td><td rowspan="1" colspan="1">
              <bold>6.00</bold>
            </td><td rowspan="1" colspan="1">
              <bold>5.50</bold>
            </td><td rowspan="1" colspan="1">
              <bold>37.00</bold>
            </td><td rowspan="1" colspan="1">
              <bold>8.30</bold>
            </td><td rowspan="1" colspan="1">
              <bold>27541.33</bold>
            </td><td rowspan="1" colspan="1">
              <bold>28.89</bold>
            </td><td rowspan="1" colspan="1">
              <bold>14.23</bold>
            </td></tr><tr><td rowspan="1" colspan="1">
              <tp:taxon-name><tp:taxon-name-part taxon-name-part-type="family">Acrididae</tp:taxon-name-part></tp:taxon-name>
            </td><td rowspan="1" colspan="1">3.00</td><td rowspan="1" colspan="1">2.75</td><td rowspan="1" colspan="1">25.00</td><td rowspan="1" colspan="1">5.61</td><td rowspan="1" colspan="1">706.11</td><td rowspan="1" colspan="1">0.74</td><td rowspan="1" colspan="1">3.03</td></tr><tr><td rowspan="1" colspan="1">
              <tp:taxon-name><tp:taxon-name-part taxon-name-part-type="family">Gryllidae</tp:taxon-name-part></tp:taxon-name>
            </td><td rowspan="1" colspan="1">1.00</td><td rowspan="1" colspan="1">0.92</td><td rowspan="1" colspan="1">1.00</td><td rowspan="1" colspan="1">0.22</td><td rowspan="1" colspan="1">24963.00</td><td rowspan="1" colspan="1">26.19</td><td rowspan="1" colspan="1">9.11</td></tr><tr><td rowspan="1" colspan="1">
              <tp:taxon-name><tp:taxon-name-part taxon-name-part-type="family">Tettigoniidae</tp:taxon-name-part></tp:taxon-name>
            </td><td rowspan="1" colspan="1">2.00</td><td rowspan="1" colspan="1">1.83</td><td rowspan="1" colspan="1">11.00</td><td rowspan="1" colspan="1">2.47</td><td rowspan="1" colspan="1">1872.23</td><td rowspan="1" colspan="1">1.96</td><td rowspan="1" colspan="1">2.09</td></tr><tr><td rowspan="1" colspan="1">
              <bold>
                <tp:taxon-name><tp:taxon-name-part taxon-name-part-type="order">Phasmatodea</tp:taxon-name-part></tp:taxon-name>
              </bold>
            </td><td rowspan="1" colspan="1">
              <bold>1.00</bold>
            </td><td rowspan="1" colspan="1">
              <bold>0.92</bold>
            </td><td rowspan="1" colspan="1">
              <bold>1.00</bold>
            </td><td rowspan="1" colspan="1">
              <bold>0.22</bold>
            </td><td rowspan="1" colspan="1">
              <bold>2093.33</bold>
            </td><td rowspan="1" colspan="1">
              <bold>2.20</bold>
            </td><td rowspan="1" colspan="1">
              <bold>1.11</bold>
            </td></tr><tr><td rowspan="1" colspan="1">
              <tp:taxon-name><tp:taxon-name-part taxon-name-part-type="family">Diapheromeridae</tp:taxon-name-part></tp:taxon-name>
            </td><td rowspan="1" colspan="1">1.00</td><td rowspan="1" colspan="1">0.92</td><td rowspan="1" colspan="1">1.00</td><td rowspan="1" colspan="1">0.22</td><td rowspan="1" colspan="1">2093.33</td><td rowspan="1" colspan="1">2.20</td><td rowspan="1" colspan="1">1.11</td></tr><tr><td rowspan="1" colspan="1">
              <bold>Unidentified</bold>
            </td><td rowspan="1" colspan="1">
              <bold>2.00</bold>
            </td><td rowspan="1" colspan="1">
              <bold>1.83</bold>
            </td><td rowspan="1" colspan="1">
              <bold>5.00</bold>
            </td><td rowspan="1" colspan="1">
              <bold>1.12</bold>
            </td><td rowspan="1" colspan="1">
              <bold>162.23</bold>
            </td><td rowspan="1" colspan="1">
              <bold>0.17</bold>
            </td><td rowspan="1" colspan="1">
              <bold>1.04</bold>
            </td></tr></tbody></table></table-wrap></tp:treatment-sec><ref-list><ref id="B12701595"><element-citation xmlns:xlink="http://www.w3.org/1999/xlink" publication-type="article" xlink:type="simple"><person-group person-group-type="author"><name name-style="western"><surname>Dubois</surname><given-names>A.</given-names></name><name name-style="western"><surname>Ohler</surname><given-names>A.</given-names></name></person-group><year>2009</year><article-title>A new species of the genus <italic><tp:taxon-name><tp:taxon-name-part taxon-name-part-type="genus" reg="Quasipaa">Quasipaa</tp:taxon-name-part></tp:taxon-name></italic> (<tp:taxon-name><tp:taxon-name-part taxon-name-part-type="order">Anura</tp:taxon-name-part></tp:taxon-name>, <tp:taxon-name><tp:taxon-name-part taxon-name-part-type="family">Ranidae</tp:taxon-name-part></tp:taxon-name> <tp:taxon-name><tp:taxon-name-part taxon-name-part-type="subfamily">Dicroglossinae</tp:taxon-name-part></tp:taxon-name>) from northern Vietnam.</article-title><source>Alytes</source><volume>27</volume><issue>2</issue><fpage>49</fpage><lpage>61</lpage></element-citation></ref><ref id="B12701734"><element-citation xmlns:xlink="http://www.w3.org/1999/xlink" publication-type="article" xlink:type="simple"><person-group person-group-type="author"><name name-style="western"><surname>Pham</surname><given-names>T. C.</given-names></name><name name-style="western"><surname>Do</surname><given-names>H. Q.</given-names></name><name name-style="western"><surname>Ngo</surname><given-names>N. H.</given-names></name><name name-style="western"><surname>Tran</surname><given-names>T. T.</given-names></name><name name-style="western"><surname>Ziegler</surname><given-names>T.</given-names></name><name name-style="western"><surname>Nguyen</surname><given-names>Q. T.</given-names></name></person-group><year>2020</year><article-title>First report on the anuran fauna of Hai Ha forest, Quang Ninh Province, Vietnam</article-title><source>Check List</source><volume>16</volume><fpage>1025</fpage><lpage>1041</lpage><pub-id pub-id-type="doi">10.15560/16.4.1025</pub-id></element-citation></ref><ref id="B12701659"><element-citation xmlns:xlink="http://www.w3.org/1999/xlink" publication-type="article" xlink:type="simple"><person-group person-group-type="author"><name name-style="western"><surname>Hecht</surname><given-names>L. V.</given-names></name><name name-style="western"><surname>Pham</surname><given-names>T. C.</given-names></name><name name-style="western"><surname>Nguyen</surname><given-names>T. T.</given-names></name><name name-style="western"><surname>Nguyen</surname><given-names>Q. T.</given-names></name><name name-style="western"><surname>Bonkowski</surname><given-names>M.</given-names></name><name name-style="western"><surname>Ziegler</surname><given-names>T.</given-names></name></person-group><year>2013</year><article-title>First report on the herpetofauna of Tay Yen Tu Nature Reserve, northeastern Vietnam</article-title><source>Biodiversity Journal</source><volume>4</volume><fpage>507</fpage><lpage>552</lpage></element-citation></ref></ref-list></tp:taxon-treatment>
